# Supplementary material for: Deep Sequencing of RNA from Three Different Extracellular Vesicle (EV) Subtypes Released from the Human LIM1863 Colon Cancer Cell Line Uncovers Distinct Mirna-Enrichment Signatures
Source: PLoS One. 2014 Oct 17;9(10):e110314. doi: 10.1371/journal.pone.0110314 (PMC4201526; doi:10.1371/journal.pone.0110314)
Supplement: Table S1 — Normalized expression levels of 254 miRNAs in parental LIM1863 cells (CL) and derived EVs (A33-Exos, EpCAM-Exos, sMVs). (XLSX) [file pone.0110314.s003.xlsx]

## Sheet: Sheet1
Supplementary Table S1. Normalized expression levels of 254 miRNAs in parental LIM1863 cells (CL) and derived EVs (A33-Exos, EpCAM-Exos, sMVs)
miR ID	A33-Exos (16407260)a	EpCAM-Exos (18195289)a	sMVs (22762038)a	CL (18850584)a
hsa-let-7a-3p	39.0681	21.654	10.4121	5.0396
hsa-let-7a-5p	1407.36	4842.68	4394.51	6908.59
hsa-let-7b-5p	344.908	316.016	185.001	240.682
hsa-let-7c-5p	2.7427	8.7385	11.774	9.3366
hsa-let-7d-3p	104.039	94.9147	63.0436	65.303
hsa-let-7d-5p	286.519	806.857	534.047	918.698
hsa-let-7e-5p	3.6569	12.3658	10.1485	13.6335
hsa-let-7f-1-3p	14.8715	5.441	5.0083	0.9549
hsa-let-7f-5p	1585.46	8792.11	12914.4	23990.2
hsa-let-7g-5p	467.781	1287.2	1632.1	1712.94
hsa-let-7i-3p	5.2416	3.5174	0.3954	0.3713
hsa-let-7i-5p	339.85	1787.5	2158.9	2773.44
hsa-miR-101-3p	360.572	453.524	705.341	604.703
hsa-miR-103a-3p	3219.37	3097.78	3260.96	2528.94
hsa-miR-106a-5p	1.158	6.4852	1.2301	0.7957
hsa-miR-106b-3p	351.003	261.606	168.175	144.558
hsa-miR-106b-5p	46.5648	82.2191	108.382	79.3079
hsa-miR-107	2272.59	1135.9	1548.19	813.131
hsa-miR-10a-3p	155.846	86.5609	50.6984	60.6878
hsa-miR-10a-5p	172531	148163	187970	224065
hsa-miR-10b-5p	4355.08	3007.76	4280.42	15435.1
hsa-miR-1246	348.565	307.552	168.175	126.415
hsa-miR-1254	4.0836	2.2533	1.1423	7.7451
hsa-miR-126-3p	7.9843	10.7171	7.6004	10.2915
hsa-miR-126-5p	95.6893	213.572	175.731	195.856
hsa-miR-1266-5p	8.7766	5.6058	2.636	2.4933
hsa-miR-128-1-5p	0.8533	2.693	0.5711	6.7902
hsa-miR-128-3p	7.3748	19.8953	3.5586	42.5451
hsa-miR-1285-3p	5.8511	3.6273	3.295	4.5091
hsa-miR-1296-5p	2.0723	4.067	2.3724	6.1537
hsa-miR-1307-3p	72.4679	53.3105	54.0813	117.556
hsa-miR-1307-5p	42.0546	9.453	5.3598	18.8854
hsa-miR-130b-3p	416.828	163.284	181.047	158.828
hsa-miR-132-3p	2.4379	6.3203	5.7552	9.5488
hsa-miR-135b-5p	7.8624	20.1151	24.5145	23.0762
hsa-miR-140-3p	185.345	97.7176	91.8635	72.9951
hsa-miR-141-3p	8260.37	14769.2	14139.6	11884
hsa-miR-141-5p	49.4903	127.67	93.6208	210.763
hsa-miR-142-3p	28.524	79.5261	112.16	156.547
hsa-miR-142-5p	2515.35	2241.57	1431.73	1624.51
hsa-miR-143-3p	7.8014	6.2104	4.7008	3.6604
hsa-miR-146a-5p	230.812	234.181	178.587	107.954
hsa-miR-146b-5p	883.328	1566.67	925.62	1223.68
hsa-miR-147b	6.9481	4.2319	7.0292	9.7079
hsa-miR-148a-3p	15740	25666.5	26196	31759.7
hsa-miR-148a-5p	314.8	272.323	109.832	398.502
hsa-miR-148b-3p	149.202	152.567	197.566	193.204
hsa-miR-148b-5p	44.4925	70.8975	52.28	59.2024
hsa-miR-150-3p	21.0882	23.9073	8.1715	27.1079
hsa-miR-150-5p	542.443	572.456	441.217	1075.78
hsa-miR-151a-3p	5273.28	6877.71	4069.23	5923.74
hsa-miR-151a-5p	490.393	1254.61	828.089	3086.64
hsa-miR-151b	40.1651	67.5999	42.3951	177.766
hsa-miR-153-3p	0.6704	5.5509	9.3138	18.3018
hsa-miR-155-5p	121.105	207.251	148.054	173.469
hsa-miR-15a-5p	56.4994	77.9872	139.355	178.085
hsa-miR-15b-3p	28.1583	16.9275	14.4539	11.7768
hsa-miR-15b-5p	50.4045	184.333	133.248	177.448
hsa-miR-16-2-3p	23.709	17.9167	7.5125	15.7555
hsa-miR-16-5p	6901.64	6112.13	3539.18	5679.56
hsa-miR-17-3p	52.7206	93.0461	56.9369	94.639
hsa-miR-17-5p	399.092	653.246	429.399	395.213
hsa-miR-181a-2-3p	29.682	48.0344	60.4515	115.965
hsa-miR-181a-5p	2781.33	5045.1	3611.5	5467.26
hsa-miR-181b-5p	441.938	529.917	353.966	582.157
hsa-miR-181c-3p	20.9054	22.0936	16.9141	24.7738
hsa-miR-181c-5p	311.387	362.621	353.351	339.459
hsa-miR-181d-5p	43.2126	65.5664	62.8239	94.2676
hsa-miR-182-5p	20026.1	21541.7	27035.4	26753.5
hsa-miR-183-3p	5.3025	9.0683	2.6799	7.9043
hsa-miR-183-5p	7146.9	8598.82	7658.98	5164.4
hsa-miR-186-5p	2418.5	2360.23	2633.11	3105.16
hsa-miR-18a-3p	4.9368	5.7707	2.8996	8.9652
hsa-miR-18a-5p	16.0295	31.107	36.2885	34.5878
hsa-miR-190a-5p	1.0971	8.4637	8.0397	9.1774
hsa-miR-191-3p	2.0723	1.4289	1.1423	7.3207
hsa-miR-191-5p	45676.1	59178.3	29172.3	53995.7
hsa-miR-192-3p	23.0386	11.1567	4.8765	5.9945
hsa-miR-192-5p	309224	270378	198854	229622
hsa-miR-193a-3p	22.1244	8.0241	46.9202	6.578
hsa-miR-193b-3p	7.8014	5.4959	4.9644	10.928
hsa-miR-194-3p	15.2981	20.0052	8.6987	20.636
hsa-miR-194-5p	7832.26	9126.37	5958.91	5080.32
hsa-miR-196a-5p	254.826	347.947	294.394	271.397
hsa-miR-196b-5p	30.9619	91.5622	119.365	124.824
hsa-miR-197-3p	6.1558	8.7385	5.1841	7.639
hsa-miR-19a-3p	2550.64	603.947	887.838	585.499
hsa-miR-19b-3p	11230.3	2816.61	3876.76	2093.94
hsa-miR-200a-3p	1074.89	1569.69	1125.51	939.387
hsa-miR-200a-5p	90.5697	102.444	63.9662	120.315
hsa-miR-200b-3p	2223.83	4308.92	2513.18	3974.25
hsa-miR-200b-5p	26.4517	19.7304	64.6251	53.2609
hsa-miR-200c-3p	1084.09	1430.1	563.306	477.969
hsa-miR-203a	1717.84	1258.57	1475.97	728.625
hsa-miR-203b-3p	19.3817	13.465	14.2342	8.5408
hsa-miR-204-5p	45.4067	93.7056	96.125	27.6384
hsa-miR-20a-3p	1.9504	6.9798	5.0523	8.2226
hsa-miR-20a-5p	214.539	405.819	361.699	285.508
hsa-miR-210-3p	114.34	55.0142	66.3385	62.8628
hsa-miR-212-5p	1.2799	1.8137	3.4268	5.8354
hsa-miR-21-3p	854.439	991.191	1096.34	1430.83
hsa-miR-215-3p	2.4989	5.441	5.4037	24.8268
hsa-miR-215-5p	19497.8	15993.7	17421.2	23819.4
hsa-miR-21-5p	8964.08	24290.5	17758.8	12721.3
hsa-miR-221-3p	2624.33	1289.18	821.631	579.133
hsa-miR-221-5p	14.3839	50.2877	16.8702	78.8304
hsa-miR-222-3p	793.064	949.422	344.038	963.471
hsa-miR-222-5p	7.3748	11.2667	1.2301	8.0634
hsa-miR-22-3p	3447.44	1405.14	1321.59	2578.43
hsa-miR-224-5p	99.1634	65.9511	64.2297	141.852
hsa-miR-23a-3p	330.585	186.697	91.4242	119.89
hsa-miR-23b-3p	113.06	134.87	64.054	103.922
hsa-miR-24-2-5p	4.8149	2.3632	4.3054	5.2518
hsa-miR-24-3p	532.63	291.174	223.794	320.467
hsa-miR-2467-5p	2.377	8.5187	7.7322	10.7689
hsa-miR-25-3p	3617.91	3097.12	3165.27	2856.78
hsa-miR-25-5p	16.4561	22.5333	6.8535	30.8744
hsa-miR-26a-5p	3675.45	6623.03	7841.74	7700.4
hsa-miR-26b-5p	449.74	1218.72	1081.89	780.082
hsa-miR-27a-3p	687.318	487.214	287.804	364.445
hsa-miR-27a-5p	1.4018	6.2104	1.977	11.8829
hsa-miR-27b-3p	9418.94	11173.8	9993.26	10163.3
hsa-miR-27b-5p	9.8737	27.7544	11.1589	34.5878
hsa-miR-28-3p	1153.39	832.303	637.553	1314.12
hsa-miR-28-5p	22.9167	47.7596	18.4957	73.1012
hsa-miR-29a-3p	898.992	669.349	581.011	623.217
hsa-miR-29b-3p	9.2032	35.8335	40.4182	42.439
hsa-miR-29c-3p	16.2733	19.4556	25.2614	28.4872
hsa-miR-301a-3p	92.7029	156.854	259.775	252.883
hsa-miR-301b	73.9307	67.2152	86.9869	78.2469
hsa-miR-30a-5p	7.07	7.3645	5.3598	5.8884
hsa-miR-30b-5p	366.911	403.841	470.96	285.668
hsa-miR-30c-1-3p	7.0091	16.158	3.6904	28.275
hsa-miR-30c-5p	62.2895	144.818	130.92	104.824
hsa-miR-30d-3p	21.7587	67.5999	49.6441	112.092
hsa-miR-30d-5p	3516.37	5633.22	3051.44	4826.43
hsa-miR-30e-3p	61.8019	105.302	105.307	115.434
hsa-miR-30e-5p	575.782	932.659	961.425	1185.06
hsa-miR-31-5p	26.7564	47.7047	36.9475	45.4628
hsa-miR-3176	3.7179	3.1327	1.8012	6.0476
hsa-miR-3200-3p	6.0949	3.4075	3.3389	2.3872
hsa-miR-320a	3801.67	1659.61	726.649	780.453
hsa-miR-320b	2227.92	802.296	246.155	327.523
hsa-miR-320c	609.121	116.843	21.4392	11.5646
hsa-miR-320d	547.989	97.223	15.1129	7.7982
hsa-miR-324-3p	7.7405	3.0777	4.5251	7.2677
hsa-miR-324-5p	5.912	5.9356	3.0753	8.6469
hsa-miR-32-5p	10.666	12.0361	23.1526	20.0524
hsa-miR-330-5p	1.8894	5.4959	5.5355	9.2835
hsa-miR-331-5p	10.727	4.1769	3.295	3.1299
hsa-miR-335-3p	161.026	158.393	141.068	175.804
hsa-miR-335-5p	25.6594	31.3268	24.0312	22.5457
hsa-miR-338-3p	12.6164	27.5896	27.9852	28.4872
hsa-miR-339-3p	16.4561	14.3444	10.3681	29.5482
hsa-miR-339-5p	9.2032	8.3538	6.9853	15.7024
hsa-miR-33a-5p	0.9752	3.0777	2.4602	5.5171
hsa-miR-340-5p	29.2553	99.9709	115.807	79.0957
hsa-miR-345-5p	152.676	76.998	74.8176	139.677
hsa-miR-34a-5p	3.1084	5.0563	12.2133	8.3817
hsa-miR-3605-5p	77.1	58.3668	38.5291	29.0707
hsa-miR-3613-3p	8.7766	4.067	1.5816	2.3341
hsa-miR-3613-5p	0.3657	5.0563	5.7991	6.1537
hsa-miR-361-5p	70.2738	53.3105	34.1797	44.7201
hsa-miR-362-3p	10.7879	1.9236	1.1423	1.9628
hsa-miR-362-5p	2.9255	6.705	5.7991	7.4799
hsa-miR-365a-3p	18.5284	10.1125	9.138	9.0713
hsa-miR-365b-3p	18.5284	10.1125	9.138	9.0713
hsa-miR-365b-5p	1.6456	0.4946	1.7573	7.1616
hsa-miR-3664-3p	5.0587	2.638	1.977	1.5915
hsa-miR-3677-3p	5.0587	0.5496	0.1318	0.4774
hsa-miR-374a-3p	5.2416	16.8175	25.7446	33.686
hsa-miR-374a-5p	12.1897	27.2598	26.1839	20.8482
hsa-miR-374b-5p	352.405	113.216	37.5186	25.5165
hsa-miR-375	1239.15	932.494	951.76	3305.84
hsa-miR-378a-3p	9392.79	4318.98	4269.65	4001.47
hsa-miR-378c	569.077	152.127	169.493	140.632
hsa-miR-378d	30.1086	5.9906	8.5669	8.6469
hsa-miR-421	60.0344	60.2903	84.7903	110.766
hsa-miR-423-3p	398.604	206.647	377.558	364.233
hsa-miR-423-5p	6932.05	2301.26	1271.59	2787.18
hsa-miR-424-3p	7.2529	4.012	3.295	7.2677
hsa-miR-424-5p	6.5215	12.5857	18.276	14.2171
hsa-miR-425-3p	81.6102	27.5346	25.2614	15.9677
hsa-miR-425-5p	624.845	565.091	268.254	486.669
hsa-miR-429	1677.67	1527.37	1248.26	1084.58
hsa-miR-4446-3p	11.3364	7.9691	5.5355	9.8671
hsa-miR-4454	7.2529	1.8686	1.0105	0.3183
hsa-miR-4461	2.7427	0.4397	6.7217	30.1317
hsa-miR-450b-5p	7.131	12.7506	15.0689	23.6597
hsa-miR-451a	2.6208	2.8579	10.3242	1.061
hsa-miR-452-3p	12.1897	10.8819	17.5731	10.1854
hsa-miR-452-5p	44.6144	35.9434	31.4998	40.3171
hsa-miR-454-3p	14.201	45.6712	35.4098	29.8664
hsa-miR-454-5p	13.9572	7.9691	3.954	7.639
hsa-miR-4664-3p	5.3635	2.748	0.6151	0.9549
hsa-miR-4677-3p	1.158	6.76	2.1088	7.1616
hsa-miR-4745-5p	2.377	0.5496	0.659	5.3579
hsa-miR-484	21.393	12.6406	21.4392	53.4731
hsa-miR-486-5p	6.0949	1.8686	2.0648	3.6073
hsa-miR-500a-3p	190.769	133.386	146.78	276.437
hsa-miR-501-3p	143.961	163.009	200.07	118.246
hsa-miR-502-3p	68.3844	33.1404	26.14	30.7683
hsa-miR-505-3p	4.2664	5.8806	7.9958	13.2622
hsa-miR-509-3p	3.6569	4.6166	5.3159	6.8433
hsa-miR-5094	8.35	7.8592	7.82	5.8354
hsa-miR-532-5p	1241.95	952.829	905.938	603.483
hsa-miR-542-3p	1.8285	11.2667	15.2886	13.5274
hsa-miR-548d-5p	2.9865	5.6608	5.3598	3.5543
hsa-miR-548f-3p	9.1423	11.2117	11.9058	9.8671
hsa-miR-548k	7.9233	21.1593	17.3974	28.0628
hsa-miR-548o-3p	8.289	7.6943	3.8222	8.3817
hsa-miR-549a	33.5827	27.8644	16.7384	11.3524
hsa-miR-550a-5p	2.1332	3.0777	5.4037	12.6787
hsa-miR-552-3p	9.6908	10.772	9.6213	11.2994
hsa-miR-552-5p	5.6073	8.5187	4.7008	6.7902
hsa-miR-574-3p	11.7631	9.0683	4.3493	8.753
hsa-miR-574-5p	39.8604	16.5427	42.7466	6.2067
hsa-miR-576-3p	5.6682	5.7707	3.0753	1.9098
hsa-miR-577	1075.19	3040.29	1702.18	1114.77
hsa-miR-582-3p	23.8919	34.9541	44.9872	26.8427
hsa-miR-582-5p	2.4379	5.9906	3.2071	3.236
hsa-miR-584-5p	881.439	287.162	306.827	387.574
hsa-miR-589-5p	2.5598	4.5616	10.1924	23.7128
hsa-miR-625-3p	27.8535	14.1795	19.1108	19.1506
hsa-miR-625-5p	11.885	21.1593	25.8764	25.7286
hsa-miR-629-5p	48.5761	20.4449	23.5919	20.3177
hsa-miR-641	11.7021	11.1018	6.8535	9.761
hsa-miR-652-3p	43.944	17.9717	8.0836	12.6256
hsa-miR-660-5p	191.683	215.66	266.804	144.399
hsa-miR-664a-3p	12.8602	16.2679	20.912	8.2756
hsa-miR-671-3p	5.1806	5.441	3.4707	28.4341
hsa-miR-675-3p	13.4696	7.3645	7.205	13.103
hsa-miR-675-5p	3.596	0.9343	11.0711	1.8567
hsa-miR-6842-3p	5.3635	1.319	1.5816	2.7055
hsa-miR-6847-5p	4.0836	11.1018	4.569	5.8354
hsa-miR-7-1-3p	3.9007	5.0013	2.8117	4.5091
hsa-miR-744-5p	55.4633	64.6871	47.6671	149.65
hsa-miR-7-5p	33.5827	132.782	135.796	131.402
hsa-miR-7641	15.6638	67.6549	123.231	7.639
hsa-miR-769-5p	176.081	221.101	179.861	191.453
hsa-miR-7704	1.4628	0.9343	5.228	1.114
hsa-miR-7705	6.1558	16.0481	20.912	17.9835
hsa-miR-7706	47.7228	38.3616	45.2508	112.676
hsa-miR-7974	0.0609	0.3298	1.318	50.8207
hsa-miR-877-5p	34.1922	25.4461	11.3786	18.1427
hsa-miR-92a-1-5p	32.9732	32.4809	9.4895	96.5487
hsa-miR-92a-3p	38318.8	23290.6	25160.5	34929.2
hsa-miR-92b-3p	25.5375	11.8162	17.4413	36.1793
hsa-miR-93-3p	6.5825	2.2533	1.4498	3.1299
hsa-miR-93-5p	1885.08	2065.15	1486.69	1466.8
hsa-miR-941	200.338	225.333	369.607	715.628
hsa-miR-95-3p	18.955	29.2383	13.6631	8.3817
hsa-miR-96-5p	40.5308	97.168	96.9158	85.5146
hsa-miR-98-5p	45.7724	294.252	1310.52	358.875
a - The number of clean reads, background value for normalization
