# Supplementary material for: Deep Sequencing of RNA from Three Different Extracellular Vesicle (EV) Subtypes Released from the Human LIM1863 Colon Cancer Cell Line Uncovers Distinct Mirna-Enrichment Signatures
Source: PLoS One. 2014 Oct 17;9(10):e110314. doi: 10.1371/journal.pone.0110314 (PMC4201526; doi:10.1371/journal.pone.0110314)
Supplement: Table S2 — Significant miRNA clusters characterized in LIM1863 cell and EVs. (XLSX) [file pone.0110314.s004.xlsx]

## Sheet: Sheet1
Supplementary Table S2. Significant miRNA clusters characterized in LIM1863 cell and EVs.
Cluster ID	miR ID (in cluster)	Cluster location	miR ID (identfied in current study)	p-value	q-value	Number identified
Cluster06	hsa-mir-17,hsa-mir-18a,hsa-mir-19a,hsa-mir-20a,hsa-mir-19b-1,hsa-mir-92a-1,	chr13:92002859:92003645:+	hsa-mir-17,hsa-mir-18a,hsa-mir-20a,hsa-mir-92a-1,hsa-mir-19a,hsa-mir-19b-1,	0.000176	0.010208	6/6
Cluster04	hsa-mir-532,hsa-mir-188,hsa-mir-500a,hsa-mir-362,hsa-mir-501,hsa-mir-500b,hsa-mir-660,hsa-mir-502,	chrX:49767754:49779291:+	hsa-mir-500a,hsa-mir-501,hsa-mir-502,hsa-mir-532,hsa-mir-660,hsa-mir-362,	0.003173	0.184034	6/8
Cluster16	hsa-mir-941-1,hsa-mir-941-2,hsa-mir-941-3,hsa-mir-941-4,	chr20:62550802:62551180:+	hsa-mir-941-1,hsa-mir-941-2,hsa-mir-941-3,hsa-mir-941-4,	0.00323	0.18734	4/4
Cluster21	hsa-mir-200b,hsa-mir-200a,hsa-mir-429,	chr1:1102484:1104467:+	hsa-mir-200a,hsa-mir-200b,hsa-mir-429,	0.01369	0.79402	3/3
Cluster28	hsa-mir-23a,hsa-mir-27a,hsa-mir-24-2,	chr19:13947101:13947473:-	hsa-mir-23a,hsa-mir-24-2,hsa-mir-27a,	0.01369	0.79402	3/3
Cluster33	hsa-mir-106b,hsa-mir-93,hsa-mir-25,	chr7:99691183:99691697:-	hsa-mir-106b,hsa-mir-93,hsa-mir-25,	0.01369	0.79402	3/3
Cluster34	hsa-mir-183,hsa-mir-96,hsa-mir-182,	chr7:129410223:129414854:-	hsa-mir-182,hsa-mir-183,hsa-mir-96,	0.01369	0.79402	3/3
Cluster37	hsa-let-7a-1,hsa-let-7f-1,hsa-let-7d,	chr9:96938239:96941202:+	hsa-let-7a-1,hsa-let-7d,hsa-let-7f-1,	0.01369	0.79402	3/3
Cluster17	hsa-mir-23b,hsa-mir-27b,hsa-mir-3074,hsa-mir-24-1,	chr9:97847490:97848376:+	hsa-mir-23b,hsa-mir-24-1,hsa-mir-27b,	0.04507	1	3/4
Cluster19	hsa-mir-509-1,hsa-mir-509-3,hsa-mir-509-2,hsa-mir-514b,	chrX:146331669:146342143:-	hsa-mir-509-1,hsa-mir-509-2,hsa-mir-509-3,	0.04507	1	3/4
Cluster40	hsa-mir-30e,hsa-mir-30c-1,	chr1:41220027:41223044:+	hsa-mir-30c-1,hsa-mir-30e,	0.05762	1	2/2
Cluster47	hsa-mir-181a-1,hsa-mir-181b-1,	chr1:198828002:198828282:-	hsa-mir-181a-1,hsa-mir-181b-1,	0.05762	1	2/2
Cluster48	hsa-mir-29b-2,hsa-mir-29c,	chr1:207975197:207975868:-	hsa-mir-29b-2,hsa-mir-29c,	0.05762	1	2/2
Cluster49	hsa-mir-194-1,hsa-mir-215,	chr1:220291195:220291583:-	hsa-mir-194-1,hsa-mir-215,	0.05762	1	2/2
Cluster59	hsa-mir-200c,hsa-mir-141,	chr12:7072862:7073354:+	hsa-mir-141,hsa-mir-200c,	0.05762	1	2/2
Cluster65	hsa-mir-15a,hsa-mir-16-1,	chr13:50623109:50623337:-	hsa-mir-15a,hsa-mir-16-1,	0.05762	1	2/2
Cluster67	hsa-mir-203a,hsa-mir-203b,	chr14:104583742:104583851:-	hsa-mir-203a,hsa-mir-203b,	0.05762	1	2/2
Cluster71	hsa-mir-193b,hsa-mir-365a,	chr16:14397824:14403228:+	hsa-mir-193b,hsa-mir-365a,	0.05762	1	2/2
Cluster75	hsa-mir-212,hsa-mir-132,	chr17:1953202:1953674:-	hsa-mir-132,hsa-mir-212,	0.05762	1	2/2
Cluster92	hsa-mir-181c,hsa-mir-181d,	chr19:13985513:13985825:+	hsa-mir-181c,hsa-mir-181d,	0.05762	1	2/2
Cluster108	hsa-mir-301b,hsa-mir-130b,	chr22:22007270:22007674:+	hsa-mir-130b,hsa-mir-301b,	0.05762	1	2/2
Cluster112	hsa-mir-191,hsa-mir-425,	chr3:49057581:49058142:-	hsa-mir-191,hsa-mir-425,	0.05762	1	2/2
Cluster113	hsa-mir-15b,hsa-mir-16-2,	chr3:160122376:160122613:+	hsa-mir-15b,hsa-mir-16-2,	0.05762	1	2/2
Cluster128	hsa-mir-29b-1,hsa-mir-29a,	chr7:130561506:130562298:-	hsa-mir-29a,hsa-mir-29b-1,	0.05762	1	2/2
Cluster131	hsa-mir-486-2,hsa-mir-486,	chr8:41517959:41518026:-	hsa-mir-486,hsa-mir-486-2,	0.05762	1	2/2
Cluster138	hsa-mir-30d,hsa-mir-30b,	chr8:135812763:135817188:-	hsa-mir-30b,hsa-mir-30d,	0.05762	1	2/2
Cluster141	hsa-mir-181a-2,hsa-mir-181b-2,	chr9:127454721:127456077:+	hsa-mir-181a-2,hsa-mir-181b-2,	0.05762	1	2/2
Cluster145	hsa-mir-222,hsa-mir-221,	chrX:45605585:45606530:-	hsa-mir-221,hsa-mir-222,	0.05762	1	2/2
Cluster147	hsa-let-7f-2,hsa-mir-98,	chrX:53583184:53584235:-	hsa-let-7f-2,hsa-mir-98,	0.05762	1	2/2
Cluster152	hsa-mir-452,hsa-mir-224,	chrX:151127050:151128184:-	hsa-mir-224,hsa-mir-452,	0.05762	1	2/2
Cluster31	hsa-let-7a-3,hsa-mir-4763,hsa-let-7b,	chr22:46508629:46509648:+	hsa-let-7a-3,hsa-let-7b,	0.1455	1	2/3
Cluster38	hsa-mir-374c,hsa-mir-374b,hsa-mir-421,	chrX:73438212:73438453:+	hsa-mir-374b,hsa-mir-421,	0.1455	1	2/3
Cluster07	hsa-mir-106a,hsa-mir-18b,hsa-mir-20b,hsa-mir-19b-2,hsa-mir-92a-2,hsa-mir-363,	chrX:133303408:133304308:-	hsa-mir-106a,hsa-mir-92a-2,hsa-mir-19b-2,	0.1539	1	3/6
Cluster08	hsa-mir-424,hsa-mir-503,hsa-mir-542,hsa-mir-450a-2,hsa-mir-450a-1,hsa-mir-450b,	chrX:133674215:133680741:-	hsa-mir-424,hsa-mir-542,hsa-mir-450b,	0.1539	1	3/6
Cluster11	hsa-mir-6749,hsa-mir-6750,hsa-mir-194-2,hsa-mir-192,	chr11:64658609:64669927:-	hsa-mir-192,hsa-mir-194-2,	0.2459	1	2/4
