# Supplementary material for: Deep Sequencing of RNA from Three Different Extracellular Vesicle (EV) Subtypes Released from the Human LIM1863 Colon Cancer Cell Line Uncovers Distinct Mirna-Enrichment Signatures
Source: PLoS One. 2014 Oct 17;9(10):e110314. doi: 10.1371/journal.pone.0110314 (PMC4201526; doi:10.1371/journal.pone.0110314)
Supplement: Table S3 — miRNA family enrichment in LIM1863-derived EVs. (XLSX) [file pone.0110314.s005.xlsx]

## Sheet: Sheet1
Supplementary Table 3. miRNA family enrichment in LIM1863-derived EVs
miR family	miRNAs in family	miR ID (identfied in current study)	p-value	q-value	Number identified
let-7	hsa-let-7a-1,hsa-let-7a-2,hsa-let-7a-3,hsa-let-7b,hsa-let-7c,hsa-let-7d,hsa-let-7e,hsa-let-7f-1,hsa-let-7f-2,hsa-let-7g,hsa-let-7i,hsa-mir-98,	hsa-let-7a-1,hsa-let-7a-3,hsa-let-7a-2,hsa-let-7b,hsa-let-7c,hsa-let-7d,hsa-let-7e,hsa-let-7f-1,hsa-let-7f-2,hsa-let-7g,hsa-let-7i,hsa-mir-98,	7.56e-09	8.92e-07	12/12
mir-181	hsa-mir-181a-1,hsa-mir-181a-2,hsa-mir-181b-1,hsa-mir-181b-2,hsa-mir-181c,hsa-mir-181d,	hsa-mir-181a-2,hsa-mir-181a-1,hsa-mir-181b-1,hsa-mir-181b-2,hsa-mir-181c,hsa-mir-181d,	9.3e-05	0.011	6/6
mir-30	hsa-mir-30a,hsa-mir-30b,hsa-mir-30c-1,hsa-mir-30c-2,hsa-mir-30d,hsa-mir-30e,	hsa-mir-30a,hsa-mir-30b,hsa-mir-30c-1,hsa-mir-30c-2,hsa-mir-30d,hsa-mir-30e,	9.3e-05	0.011	6/6
mir-320	hsa-mir-320a,hsa-mir-320b-1,hsa-mir-320b-2,hsa-mir-320c-1,hsa-mir-320c-2,hsa-mir-320d-1,hsa-mir-320d-2,hsa-mir-320e,	hsa-mir-320a,hsa-mir-320b-1,hsa-mir-320b-2,hsa-mir-320c-1,hsa-mir-320c-2,hsa-mir-320d-1,hsa-mir-320d-2,	0.0001276	0.0151	7/8
mir-8	hsa-mir-141,hsa-mir-200a,hsa-mir-200b,hsa-mir-200c,hsa-mir-429,	hsa-mir-141,hsa-mir-200a,hsa-mir-200b,hsa-mir-200c,hsa-mir-429,	0.0004407	0.052	5/5
mir-17	hsa-mir-106a,hsa-mir-106b,hsa-mir-17,hsa-mir-18a,hsa-mir-18b,hsa-mir-20a,hsa-mir-20b,hsa-mir-93,	hsa-mir-106a,hsa-mir-106b,hsa-mir-17,hsa-mir-18a,hsa-mir-20a,hsa-mir-93,	0.001751	0.207	6/8
mir-25	hsa-mir-25,hsa-mir-92a-1,hsa-mir-92a-2,hsa-mir-92b,	hsa-mir-25,hsa-mir-92a-1,hsa-mir-92a-2,hsa-mir-92b,	0.002082	0.246	4/4
mir-29	hsa-mir-29a,hsa-mir-29b-1,hsa-mir-29b-2,hsa-mir-29c,	hsa-mir-29a,hsa-mir-29b-1,hsa-mir-29b-2,hsa-mir-29c,	0.002082	0.246	4/4
mir-941	hsa-mir-941-1,hsa-mir-941-2,hsa-mir-941-3,hsa-mir-941-4,	hsa-mir-941-1,hsa-mir-941-2,hsa-mir-941-3,hsa-mir-941-4,	0.002082	0.246	4/4
mir-15	hsa-mir-15a,hsa-mir-15b,hsa-mir-16-1,hsa-mir-16-2,hsa-mir-195,	hsa-mir-15a,hsa-mir-15b,hsa-mir-16-2,hsa-mir-16-1,	0.008648	1	4/5
mir-19	hsa-mir-19a,hsa-mir-19b-1,hsa-mir-19b-2,	hsa-mir-19a,hsa-mir-19b-1,hsa-mir-19b-2,	0.009801	1	3/3
mir-196	hsa-mir-196a-1,hsa-mir-196a-2,hsa-mir-196b,	hsa-mir-196a-1,hsa-mir-196a-2,hsa-mir-196b,	0.009801	1	3/3
mir-26	hsa-mir-26a-1,hsa-mir-26a-2,hsa-mir-26b,	hsa-mir-26a-1,hsa-mir-26a-2,hsa-mir-26b,	0.009801	1	3/3
mir-28	hsa-mir-151a,hsa-mir-151b,hsa-mir-28,	hsa-mir-151a,hsa-mir-151b,hsa-mir-28,	0.009801	1	3/3
mir-7	hsa-mir-7-1,hsa-mir-7-2,hsa-mir-7-3,	hsa-mir-7-1,hsa-mir-7-2,hsa-mir-7-3,	0.009801	1	3/3
mir-130	hsa-mir-130a,hsa-mir-130b,hsa-mir-301a,hsa-mir-301b,	hsa-mir-130b,hsa-mir-301a,hsa-mir-301b,	0.03296	1	3/4
mir-500	hsa-mir-500a,hsa-mir-500b,hsa-mir-501,hsa-mir-502,	hsa-mir-500a,hsa-mir-501,hsa-mir-502,	0.03296	1	3/4
mir-101	hsa-mir-101-1,hsa-mir-101-2,	hsa-mir-101-1,hsa-mir-101-2,	0.04596	1	2/2
mir-1254	hsa-mir-1254-1,hsa-mir-1254-2,	hsa-mir-1254-1,hsa-mir-1254-2,	0.04596	1	2/2
mir-128	hsa-mir-128-1,hsa-mir-128-2,	hsa-mir-128-1,hsa-mir-128-2,	0.04596	1	2/2
mir-1285	hsa-mir-1285-1,hsa-mir-1285-2,	hsa-mir-1285-1,hsa-mir-1285-2,	0.04596	1	2/2
mir-132	hsa-mir-132,hsa-mir-212,	hsa-mir-132,hsa-mir-212,	0.04596	1	2/2
mir-146	hsa-mir-146a,hsa-mir-146b,	hsa-mir-146a,hsa-mir-146b,	0.04596	1	2/2
mir-153	hsa-mir-153-1,hsa-mir-153-2,	hsa-mir-153-1,hsa-mir-153-2,	0.04596	1	2/2
mir-192	hsa-mir-192,hsa-mir-215,	hsa-mir-192,hsa-mir-215,	0.04596	1	2/2
mir-193	hsa-mir-193a,hsa-mir-193b,	hsa-mir-193a,hsa-mir-193b,	0.04596	1	2/2
mir-194	hsa-mir-194-1,hsa-mir-194-2,	hsa-mir-194-2,hsa-mir-194-1,	0.04596	1	2/2
mir-203	hsa-mir-203a,hsa-mir-203b,	hsa-mir-203a,hsa-mir-203b,	0.04596	1	2/2
mir-221	hsa-mir-221,hsa-mir-222,	hsa-mir-221,hsa-mir-222,	0.04596	1	2/2
mir-23	hsa-mir-23a,hsa-mir-23b,	hsa-mir-23a,hsa-mir-23b,	0.04596	1	2/2
mir-24	hsa-mir-24-1,hsa-mir-24-2,	hsa-mir-24-2,hsa-mir-24-1,	0.04596	1	2/2
mir-27	hsa-mir-27a,hsa-mir-27b,	hsa-mir-27a,hsa-mir-27b,	0.04596	1	2/2
mir-365	hsa-mir-365a,hsa-mir-365b,	hsa-mir-365a,hsa-mir-365b,	0.04596	1	2/2
mir-486	hsa-mir-486-2,hsa-mir-486,	hsa-mir-486,hsa-mir-486-2,	0.04596	1	2/2
mir-7641	hsa-mir-7641-1,hsa-mir-7641-2,	hsa-mir-7641-1,hsa-mir-7641-2,	0.04596	1	2/2
mir-103	hsa-mir-103a-1,hsa-mir-103a-2,hsa-mir-103b-1,hsa-mir-103b-2,hsa-mir-107,	hsa-mir-103a-1,hsa-mir-103a-2,hsa-mir-107,	0.06942	1	3/5
mir-378	hsa-mir-378a,hsa-mir-378b,hsa-mir-378d-1,hsa-mir-378d-2,hsa-mir-378e,	hsa-mir-378a,hsa-mir-378d-1,hsa-mir-378d-2,	0.06942	1	3/5
mir-148	hsa-mir-148a,hsa-mir-148b,hsa-mir-152,	hsa-mir-148a,hsa-mir-148b,	0.1183	1	2/3
mir-188	hsa-mir-188,hsa-mir-532,hsa-mir-660,	hsa-mir-532,hsa-mir-660,	0.1183	1	2/3
mir-374	hsa-mir-374a,hsa-mir-374b,hsa-mir-374c,	hsa-mir-374a,hsa-mir-374b,	0.1183	1	2/3
mir-95	hsa-mir-1264,hsa-mir-421,hsa-mir-545,hsa-mir-95,	hsa-mir-421,hsa-mir-95,	0.2036	1	2/4
mir-1246	hsa-mir-1246,	hsa-mir-1246,	0.2148	1	1/1
mir-126	hsa-mir-126,	hsa-mir-126,	0.2148	1	1/1
mir-1266	hsa-mir-1266,	hsa-mir-1266,	0.2148	1	1/1
mir-1296	hsa-mir-1296,	hsa-mir-1296,	0.2148	1	1/1
mir-1307	hsa-mir-1307,	hsa-mir-1307,	0.2148	1	1/1
mir-140	hsa-mir-140,	hsa-mir-140,	0.2148	1	1/1
mir-142	hsa-mir-142,	hsa-mir-142,	0.2148	1	1/1
mir-143	hsa-mir-143,	hsa-mir-143,	0.2148	1	1/1
mir-150	hsa-mir-150,	hsa-mir-150,	0.2148	1	1/1
mir-155	hsa-mir-155,	hsa-mir-155,	0.2148	1	1/1
mir-182	hsa-mir-182,	hsa-mir-182,	0.2148	1	1/1
mir-183	hsa-mir-183,	hsa-mir-183,	0.2148	1	1/1
mir-186	hsa-mir-186,	hsa-mir-186,	0.2148	1	1/1
mir-191	hsa-mir-191,	hsa-mir-191,	0.2148	1	1/1
mir-197	hsa-mir-197,	hsa-mir-197,	0.2148	1	1/1
mir-21	hsa-mir-21,	hsa-mir-21,	0.2148	1	1/1
mir-210	hsa-mir-210,	hsa-mir-210,	0.2148	1	1/1
mir-22	hsa-mir-22,	hsa-mir-22,	0.2148	1	1/1
mir-224	hsa-mir-224,	hsa-mir-224,	0.2148	1	1/1
mir-31	hsa-mir-31,	hsa-mir-31,	0.2148	1	1/1
mir-32	hsa-mir-32,	hsa-mir-32,	0.2148	1	1/1
mir-3200	hsa-mir-3200,	hsa-mir-3200,	0.2148	1	1/1
mir-322	hsa-mir-424,	hsa-mir-424,	0.2148	1	1/1
mir-324	hsa-mir-324,	hsa-mir-324,	0.2148	1	1/1
mir-330	hsa-mir-330,	hsa-mir-330,	0.2148	1	1/1
mir-331	hsa-mir-331,	hsa-mir-331,	0.2148	1	1/1
mir-335	hsa-mir-335,	hsa-mir-335,	0.2148	1	1/1
mir-338	hsa-mir-338,	hsa-mir-338,	0.2148	1	1/1
mir-339	hsa-mir-339,	hsa-mir-339,	0.2148	1	1/1
mir-340	hsa-mir-340,	hsa-mir-340,	0.2148	1	1/1
mir-345	hsa-mir-345,	hsa-mir-345,	0.2148	1	1/1
mir-3605	hsa-mir-3605,	hsa-mir-3605,	0.2148	1	1/1
mir-361	hsa-mir-361,	hsa-mir-361,	0.2148	1	1/1
mir-3613	hsa-mir-3613,	hsa-mir-3613,	0.2148	1	1/1
mir-362	hsa-mir-362,	hsa-mir-362,	0.2148	1	1/1
mir-3664	hsa-mir-3664,	hsa-mir-3664,	0.2148	1	1/1
mir-375	hsa-mir-375,	hsa-mir-375,	0.2148	1	1/1
mir-423	hsa-mir-423,	hsa-mir-423,	0.2148	1	1/1
mir-425	hsa-mir-425,	hsa-mir-425,	0.2148	1	1/1
mir-4446	hsa-mir-4446,	hsa-mir-4446,	0.2148	1	1/1
mir-452	hsa-mir-452,	hsa-mir-452,	0.2148	1	1/1
mir-454	hsa-mir-454,	hsa-mir-454,	0.2148	1	1/1
mir-4677	hsa-mir-4677,	hsa-mir-4677,	0.2148	1	1/1
mir-484	hsa-mir-484,	hsa-mir-484,	0.2148	1	1/1
mir-505	hsa-mir-505,	hsa-mir-505,	0.2148	1	1/1
mir-542	hsa-mir-542,	hsa-mir-542,	0.2148	1	1/1
mir-549	hsa-mir-549a,	hsa-mir-549a,	0.2148	1	1/1
mir-552	hsa-mir-552,	hsa-mir-552,	0.2148	1	1/1
mir-574	hsa-mir-574,	hsa-mir-574,	0.2148	1	1/1
mir-576	hsa-mir-576,	hsa-mir-576,	0.2148	1	1/1
mir-577	hsa-mir-577,	hsa-mir-577,	0.2148	1	1/1
mir-582	hsa-mir-582,	hsa-mir-582,	0.2148	1	1/1
mir-584	hsa-mir-584,	hsa-mir-584,	0.2148	1	1/1
mir-589	hsa-mir-589,	hsa-mir-589,	0.2148	1	1/1
mir-625	hsa-mir-625,	hsa-mir-625,	0.2148	1	1/1
mir-629	hsa-mir-629,	hsa-mir-629,	0.2148	1	1/1
mir-641	hsa-mir-641,	hsa-mir-641,	0.2148	1	1/1
mir-652	hsa-mir-652,	hsa-mir-652,	0.2148	1	1/1
mir-671	hsa-mir-671,	hsa-mir-671,	0.2148	1	1/1
mir-675	hsa-mir-675,	hsa-mir-675,	0.2148	1	1/1
mir-744	hsa-mir-744,	hsa-mir-744,	0.2148	1	1/1
mir-769	hsa-mir-769,	hsa-mir-769,	0.2148	1	1/1
mir-877	hsa-mir-877,	hsa-mir-877,	0.2148	1	1/1
mir-96	hsa-mir-96,	hsa-mir-96,	0.2148	1	1/1
mir-550	hsa-mir-550a-1,hsa-mir-550a-2,hsa-mir-550a-3,hsa-mir-550b-1,hsa-mir-550b-2,	hsa-mir-550a-1,hsa-mir-550a-2,	0.2931	1	2/5
mir-147	hsa-mir-147a,hsa-mir-147b,	hsa-mir-147b,	0.3836	1	1/2
mir-190	hsa-mir-190a,hsa-mir-190b,	hsa-mir-190a,	0.3836	1	1/2
mir-204	hsa-mir-204,hsa-mir-211,	hsa-mir-204,	0.3836	1	1/2
mir-33	hsa-mir-33a,hsa-mir-33b,	hsa-mir-33a,	0.3836	1	1/2
mir-451	hsa-mir-451a,hsa-mir-451b,	hsa-mir-451a,	0.3836	1	1/2
mir-664	hsa-mir-664a,hsa-mir-664b,	hsa-mir-664a,	0.3836	1	1/2
mir-135	hsa-mir-135a-1,hsa-mir-135a-2,hsa-mir-135b,	hsa-mir-135b,	0.5162	1	1/3
mir-34	hsa-mir-34a,hsa-mir-34b,hsa-mir-34c,	hsa-mir-34a,	0.5162	1	1/3
mir-450	hsa-mir-450a-1,hsa-mir-450a-2,hsa-mir-450b,	hsa-mir-450b,	0.5162	1	1/3
mir-10	hsa-mir-100,hsa-mir-10a,hsa-mir-10b,hsa-mir-125a,hsa-mir-125b-1,hsa-mir-125b-2,hsa-mir-99a,hsa-mir-99b,	hsa-mir-10a,hsa-mir-10b,	0.5399	1	2/8
mir-506	hsa-mir-506,hsa-mir-507,hsa-mir-508,hsa-mir-509-1,hsa-mir-509-2,hsa-mir-509-3,hsa-mir-510,hsa-mir-511,hsa-mir-512-1,hsa-mir-512-2,hsa-mir-513a-1,hsa-mir-513a-2,hsa-mir-513b,hsa-mir-513c,hsa-mir-514a-1,hsa-mir-514a-2,hsa-mir-514a-3,hsa-mir-514b,	hsa-mir-509-1,hsa-mir-509-2,hsa-mir-509-3,	0.7788	1	3/18
mir-548	hsa-mir-548a-1,hsa-mir-548a-2,hsa-mir-548a-3,hsa-mir-548aa-1,hsa-mir-548aa-2,hsa-mir-548ab,hsa-mir-548ac,hsa-mir-548ad,hsa-mir-548ae-1,hsa-mir-548ae-2,hsa-mir-548ag-1,hsa-mir-548ag-2,hsa-mir-548ah,hsa-mir-548ai,hsa-mir-548aj-1,hsa-mir-548aj-2,hsa-mir-548ak,hsa-mir-548al,hsa-mir-548am,hsa-mir-548an,hsa-mir-548ao,hsa-mir-548ap,hsa-mir-548aq,hsa-mir-548ar,hsa-mir-548as,hsa-mir-548at,hsa-mir-548au,hs…	hsa-mir-548d-1,hsa-mir-548d-2,hsa-mir-548f-1,hsa-mir-548f-2,hsa-mir-548f-3,hsa-mir-548f-4,hsa-mir-548f-5,hsa-mir-548k,hsa-mir-548o-2,	0.9874	1	9/73
