# Supplementary material for: Deep Sequencing of RNA from Three Different Extracellular Vesicle (EV) Subtypes Released from the Human LIM1863 Colon Cancer Cell Line Uncovers Distinct Mirna-Enrichment Signatures
Source: PLoS One. 2014 Oct 17;9(10):e110314. doi: 10.1371/journal.pone.0110314 (PMC4201526; doi:10.1371/journal.pone.0110314)
Supplement: Table S4 — miRNAs associated with the immune response and identified in LIM1863-derived EVs. (XLSX) [file pone.0110314.s006.xlsx]

## Sheet: Sheet1
Supplementary Table S4. miRNAs associated with the immune responsea and identified in LIM1863-derived EVs
miRNA ID	Function	Target gene(s)	A33-Exos	EpCAM-Exos	sMVs	CL	Reference (PMID number)
miR-15a	Decreased expression in chronic lymphocytic leukaemia	Bcl-2	56.4994	77.9872	139.355	178.085	17327404, 12434020, 16166262, 17351108
miR-16	Binds to UA rich elements in the 3′ UTR and induces TNFα mRNA degradation	TNFα	6901.64	6112.13	3539.18	5679.56	15766526
miR-21	Increased expression in B-cell lymphoma and chronic lymphocytic leukaemia		8964.08	24290.5	17758.8	12721.3	17327404, 17487835
miR-17–5p	In combination with miR-20a and miR-106a inhibits monocyte proliferation, differentiation and maturation	AML-1	399.092	653.246	429.399	395.213	17589498
miR-18a-5p	Regulates pro- to pre- transition during B- and T-cell development	Bim, PTEN	16.0295	31.107	36.2885	34.5878	18329372, 18329371, 18327259
miR-19a-3p			2550.64	603.947	887.838	585.499
miR-19b-3p			11230.3	2816.61	3876.76	2093.94
miR-92a-3p			38318.8	23290.6	25160.5	34929.2
miR-20a	In combination with miR-17–5p and miR-106a inhibits monocyte proliferation, differentiation and maturation	AML-1	214.539	405.819	361.699	285.508	17589498
miR-24	Inhibits replication of vesicular stomatitis virus		532.63	291.174	223.794	320.467	17613256
miR-29a	Down-regulated in B-cell chronic lymphocytic leukemia	Tcl-1	898.992	669.349	581.011	623.217	17178851
miR-32	Inhibits replication of primate foamy virus type 1		10.666	12.0361	23.1526	20.0524	15845854
miR-93	Inhibits replication of vesicular stomatitis virus		1885.08	2065.15	1486.69	1466.8	17613256
miR-106a	In combination with miR-17–5p and miR-20a inhibits monocyte proliferation, differentiation and maturation	AML-1	351.003	261.606	168.175	144.558	17589498
miR-122	Required for hepatitis C proliferation in liver						16141076
miR-125b	Expression downregulated by LPS and oscillations in expression after exposure to TNFα	TNFα					17911593
miR-146a	Expression induced in macrophages and alveolar/bronchial epithelial following activation of TLR-2, -4 and -5 or exposure to TNFα and IL-1β.	IRAK1, TRAF6	230.812	234.181	178.587	107.954	16885212, 18390754
miR-146b	LPS induced expression induced in macrophages	IRAK1, TRAF6	883.328	1566.67	925.62	1223.68	16885212
miR-150	Increased expression leads to suppression of B-cell formation by blocking in pro- to pre-B cell transition. Decreased expression in chronic lymphocytic leukaemia (CLL)		542.443	572.456	441.217	1075.78	17327404, 17438277
miR-155	Increased expression in Hodgkin and non-Hodgkin lymphomas and chronic lymphocytic leukaemia (CLL)		121.105	207.251	148.054	173.469	16041695,15738415, 14695998, 16641092, 17327404
miR-155	Required for normal production of isotype-switched, high-affinity IgG1 antibodies in B-cells, determines Th1 and Th2 differentiation and positive regulator of antigen induced responses in T-cells	PU.1, c-Maf	121.105	207.251	148.054	173.469	17463290, 17463289, 18055230, 18048365
miR-155	Increased expression following activation of the innate immune response. Inhibits inflammatory mediator release and stimulates granulocyte and monocyte proliferation		121.105	207.251	148.054	173.469	17242365, 16885212, 17911593, 18299402
miR-181a	Positive regulator of B-cell development and CD4+ T-cell selection, activation and sensitivity.	SHP-2, PTPN22, DUSP5, DUSP6	2781.33	5045.1	3611.5	5467.26	14657504, 17382377, 17344418
miR-196	Induced by IFNβ and inhibits replication of hepatitis C virus		254.826	347.947	294.394	271.397
miR-223	Negative regulator of neutrophil proliferation and activation	Mef2c, IGFR					18278031, 16325577, 17482553
miR-296	Induced by IFNβ and inhibits replication of hepatitis C virus						17943132
miR-351	Induced by IFNβ and inhibits replication of hepatitis C virus						17943132
miR-431	Induced by IFNβ and inhibits replication of hepatitis C virus						17943132
miR-448	Induced by IFNβ and inhibits replication of hepatitis C virus						17943132
a - Lindsay (2008). microRNAs and the immune response. Trends Immunol. 2008 Jul;29(7):343-51
