# Supplementary material for: Deep Sequencing of RNA from Three Different Extracellular Vesicle (EV) Subtypes Released from the Human LIM1863 Colon Cancer Cell Line Uncovers Distinct Mirna-Enrichment Signatures
Source: PLoS One. 2014 Oct 17;9(10):e110314. doi: 10.1371/journal.pone.0110314 (PMC4201526; doi:10.1371/journal.pone.0110314)
Supplement: Table S5 — KEGG pathway enrichment analysis for target genes of miRNAs enriched in LIM1863-derived EVs. (XLSX) [file pone.0110314.s007.xlsx]

## Sheet: Sheet1
Supplementary Table S5. KEGG pathway enrichment analysis for target genes of miRNAs enriched in LIM1863-derived EVs
Pathway	KEGG pathway ID	Gene numbera	Total numberb	p-value	q-value
Pathways in cancer	ko05200	296	339	7.009e-08	2.15176e-05
Axon guidance	ko04360	120	129	2.874e-07	8.82318e-05
Wnt signaling pathway	ko04310	137	149	2.936e-07	9.01352e-05
Tuberculosis	ko05152	161	178	4.853e-07	0.000148987
MAPK signaling pathway	ko04010	235	269	1.549e-06	0.000475543
Cell adhesion molecules (CAMs)	ko04514	120	134	4.851e-05	0.0148926
Calcium signaling pathway	ko04020	148	168	5.354e-05	0.0164368
Renal cell carcinoma	ko05211	65	69	5.94e-05	0.0182358
Osteoclast differentiation	ko04380	118	132	6.838e-05	0.0209927
T cell receptor signaling pathway	ko04660	101	112	9.867e-05	0.0302917
Focal adhesion	ko04510	175	202	0.0001038	0.0318666
Epstein-Barr virus infection	ko05169	176	204	0.0001651	0.0506857
Small cell lung cancer	ko05222	71	77	0.0001972	0.0605404
Antigen processing and presentation	ko04612	71	77	0.0001972	0.0605404
Ubiquitin mediated proteolysis	ko04120	121	137	0.0002017	0.0619219
Neurotrophin signaling pathway	ko04722	115	130	0.000249	0.076443
Apoptosis	ko04210	80	88	0.0002759	0.0847013
Hematopoietic cell lineage	ko04640	90	100	0.0002862	0.0878634
Notch signaling pathway	ko04330	45	47	0.0003015	0.0925605
Biosynthesis of secondary metabolites	ko01110	277	331	0.0003196	0.0981172
HTLV-I infection	ko05166	221	261	0.0003202	0.0983014
Cytokine-cytokine receptor interaction	ko04060	232	276	0.0005766	0.177016
Rheumatoid arthritis	ko05323	81	90	0.0005825	0.178828
Adipocytokine signaling pathway	ko04920	65	71	0.0006448	0.197954
Endocytosis	ko04144	173	203	0.0007395	0.227026
Epithelial cell signaling in Helicobacter pylori infection	ko05120	64	70	0.0007825	0.240228
Glycosphingolipid biosynthesis - lacto and neolacto series	ko00601	26	26	0.0007901	0.242561
Shigellosis	ko05131	73	81	0.0009952	0.305526
Protein processing in endoplasmic reticulum	ko04141	112	129	0.001565	0.480455
Dopaminergic synapse	ko04728	112	129	0.001565	0.480455
Melanogenesis	ko04916	89	101	0.001694	0.520058
Adherens junction	ko04520	70	78	0.001694	0.520058
ECM-receptor interaction	ko04512	74	83	0.001963	0.602641
Synaptic vesicle cycle	ko04721	48	52	0.002199	0.675093
Lysosome	ko04142	105	121	0.002274	0.698118
Amyotrophic lateral sclerosis (ALS)	ko05014	53	58	0.00236	0.72452
Intestinal immune network for IgA production	ko04672	42	45	0.00239	0.73373
Pancreatic cancer	ko05212	63	70	0.002442	0.749694
p53 signaling pathway	ko04115	67	75	0.002851	0.875257
Vibrio cholerae infection	ko05110	52	57	0.00286	0.87802
NF-kappa B signaling pathway	ko04064	90	103	0.002922	0.897054
Amphetamine addiction	ko05031	61	68	0.00348	1
B cell receptor signaling pathway	ko04662	79	90	0.003953	1
Chronic myeloid leukemia	ko05220	65	73	0.004006	1
Purine metabolism	ko00230	178	213	0.004262	1
Measles	ko05162	113	132	0.004418	1
Vasopressin-regulated water reabsorption	ko04962	39	42	0.004499	1
Bile secretion	ko04976	78	89	0.004612	1
Cholinergic synapse	ko04725	95	110	0.005045	1
Phagosome	ko04145	128	151	0.00537	1
Transcriptional misregulation in cancer	ko05202	164	196	0.005395	1
Jak-STAT signaling pathway	ko04630	132	156	0.005416	1
Chagas disease (American trypanosomiasis)	ko05142	90	104	0.005547	1
Toxoplasmosis	ko05145	107	125	0.005585	1
Graft-versus-host disease	ko05332	43	47	0.005944	1
Bladder cancer	ko05219	43	47	0.005944	1
TGF-beta signaling pathway	ko04350	76	87	0.006249	1
PPAR signaling pathway	ko03320	62	70	0.006599	1
Long-term potentiation	ko04720	61	69	0.00777	1
Glutamatergic synapse	ko04724	96	112	0.007847	1
Chemokine signaling pathway	ko04062	163	196	0.009017	1
Metabolic pathways	ko01100	973	1238	0.009081	1
ABC transporters	ko02010	69	79	0.009172	1
Glycosylphosphatidylinositol(GPI)-anchor biosynthesis	ko00563	24	25	0.009288	1
Morphine addiction	ko05032	73	84	0.00975	1
Fc gamma R-mediated phagocytosis	ko04666	94	110	0.01019	1
Collecting duct acid secretion	ko04966	35	38	0.01023	1
Allograft rejection	ko05330	35	38	0.01023	1
Bacterial invasion of epithelial cells	ko05100	67	77	0.01236	1
Type I diabetes mellitus	ko04940	39	43	0.01279	1
Hepatitis C	ko05160	108	128	0.01363	1
Non-small cell lung cancer	ko05223	48	54	0.01435	1
Glioma	ko05214	57	65	0.01468	1
Methane metabolism	ko00680	33	36	0.01527	1
Glycosaminoglycan biosynthesis - keratan sulfate	ko00533	15	15	0.0163	1
Glycosphingolipid biosynthesis - ganglio series	ko00604	15	15	0.0163	1
Taurine and hypotaurine metabolism	ko00430	15	15	0.0163	1
Toll-like receptor signaling pathway	ko04620	90	106	0.01691	1
Legionellosis	ko05134	47	53	0.01697	1
Oocyte meiosis	ko04114	98	116	0.01715	1
VEGF signaling pathway	ko04370	69	80	0.01727	1
Gastric acid secretion	ko04971	73	85	0.01785	1
Cysteine and methionine metabolism	ko00270	37	41	0.01855	1
Regulation of actin cytoskeleton	ko04810	185	226	0.01973	1
Basal cell carcinoma	ko05217	46	52	0.02003	1
Dorso-ventral axis formation	ko04320	26	28	0.02181	1
Other types of O-glycan biosynthesis	ko00514	36	40	0.02227	1
mRNA surveillance pathway	ko03015	31	34	0.02261	1
Retrograde endocannabinoid signaling	ko04723	71	83	0.02333	1
Prostate cancer	ko05215	91	108	0.0244	1
Cocaine addiction	ko05030	40	45	0.02529	1
Natural killer cell mediated cytotoxicity	ko04650	118	142	0.02562	1
Peroxisome	ko04146	44	50	0.02775	1
Melanoma	ko05218	61	71	0.02909	1
Phosphatidylinositol signaling system	ko04070	65	76	0.02978	1
Amoebiasis	ko05146	85	101	0.03085	1
Salivary secretion	ko04970	60	70	0.03334	1
Prion diseases	ko05020	38	43	0.03539	1
Pyrimidine metabolism	ko00240	103	124	0.03655	1
Insulin signaling pathway	ko04910	113	137	0.04219	1
Primary immunodeficiency	ko05340	32	36	0.04524	1
Mucin type O-Glycan biosynthesis	ko00512	27	30	0.04821	1
Fc epsilon RI signaling pathway	ko04664	69	82	0.04983	1
Tight junction	ko04530	115	140	0.04984	1
Endocrine and other factor-regulated calcium reabsorption	ko04961	44	51	0.05381	1
Hedgehog signaling pathway	ko04340	48	56	0.05514	1
GABAergic synapse	ko04727	56	66	0.05639	1
Thyroid cancer	ko05216	26	29	0.05788	1
RNA polymerase	ko03020	26	29	0.05788	1
Proximal tubule bicarbonate reclamation	ko04964	26	29	0.05788	1
GnRH signaling pathway	ko04912	87	105	0.05818	1
Asthma	ko05310	30	34	0.0635	1
RNA degradation	ko03018	59	70	0.06385	1
Lipopolysaccharide biosynthesis	ko00540	10	10	0.06437	1
Citrate cycle (TCA cycle)	ko00020	34	39	0.06732	1
Nicotine addiction	ko05033	25	28	0.0693	1
Retinol metabolism	ko00830	54	64	0.07244	1
Plant-pathogen interaction	ko04626	15	16	0.07505	1
MAPK signaling pathway - fly	ko04013	15	16	0.07505	1
Serotonergic synapse	ko04726	99	121	0.07779	1
Pertussis	ko05133	61	73	0.07998	1
Viral myocarditis	ko05416	61	73	0.07998	1
Malaria	ko05144	37	43	0.08075	1
Autoimmune thyroid disease	ko05320	45	53	0.08242	1
ErbB signaling pathway	ko04012	72	87	0.08432	1
Atrazine degradation	ko00791	9	9	0.08471	1
Endometrial cancer	ko05213	44	52	0.09379	1
Glycosaminoglycan biosynthesis - heparan sulfate	ko00534	23	26	0.09841	1
Leukocyte transendothelial migration	ko04670	96	118	0.1015	1
Amino sugar and nucleotide sugar metabolism	ko00520	51	61	0.1037	1
Colorectal cancer	ko05210	51	61	0.1037	1
Arrhythmogenic right ventricular cardiomyopathy (ARVC)	ko05412	66	80	0.1061	1
Glycosphingolipid biosynthesis - globo series	ko00603	13	14	0.1164	1
Non-homologous end-joining	ko03450	13	14	0.1164	1
Type II diabetes mellitus	ko04930	42	50	0.1205	1
Drug metabolism - other enzymes	ko00983	42	50	0.1205	1
Galactose metabolism	ko00052	30	35	0.1225	1
Glycolysis / Gluconeogenesis	ko00010	60	73	0.1335	1
Long-term depression	ko04730	56	68	0.1375	1
Protein export	ko03060	21	24	0.1378	1
Streptomycin biosynthesis	ko00521	12	13	0.1443	1
Caffeine metabolism	ko00232	7	7	0.1467	1
Progesterone-mediated oocyte maturation	ko04914	70	86	0.1468	1
Leishmaniasis	ko05140	59	72	0.1474	1
Arginine and proline metabolism	ko00330	62	76	0.157	1
Steroid biosynthesis	ko00100	16	18	0.1572	1
Histidine metabolism	ko00340	32	38	0.1597	1
RIG-I-like receptor signaling pathway	ko04622	58	71	0.1624	1
N-Glycan biosynthesis	ko00510	39	47	0.1719	1
Acute myeloid leukemia	ko05221	50	61	0.1739	1
Starch and sucrose metabolism	ko00500	50	61	0.1739	1
Inositol phosphate metabolism	ko00562	50	61	0.1739	1
Polycyclic aromatic hydrocarbon degradation	ko00624	11	12	0.1781	1
Phenylalanine, tyrosine and tryptophan biosynthesis	ko00400	11	12	0.1781	1
Cyanoamino acid metabolism	ko00460	11	12	0.1781	1
Aldosterone-regulated sodium reabsorption	ko04960	31	37	0.1813	1
Influenza A	ko05164	127	160	0.1816	1
Mineral absorption	ko04978	27	32	0.1855	1
Pantothenate and CoA biosynthesis	ko00770	15	17	0.188	1
Isoquinoline alkaloid biosynthesis	ko00950	6	6	0.193	1
Sulfur relay system	ko04122	6	6	0.193	1
Complement and coagulation cascades	ko04610	56	69	0.1959	1
NOD-like receptor signaling pathway	ko04621	45	55	0.1992	1
Gap junction	ko04540	70	87	0.1996	1
Dilated cardiomyopathy	ko05414	84	105	0.2001	1
Drug metabolism - cytochrome P450	ko00982	59	73	0.2061	1
Alanine, aspartate and glutamate metabolism	ko00250	37	45	0.2146	1
Vitamin B6 metabolism	ko00750	10	11	0.2189	1
Cell cycle	ko04110	100	126	0.2193	1
Pyruvate metabolism	ko00620	44	54	0.2201	1
Microbial metabolism in diverse environments	ko01120	177	226	0.2305	1
Regulation of autophagy	ko04140	29	35	0.2313	1
African trypanosomiasis	ko05143	25	30	0.2401	1
Hypertrophic cardiomyopathy (HCM)	ko05410	78	98	0.2407	1
Glycine, serine and threonine metabolism	ko00260	43	53	0.2425	1
Nitrogen metabolism	ko00910	39	48	0.2531	1
Glutathione metabolism	ko00480	46	57	0.2548	1
MAPK signaling pathway - yeast	ko04011	13	15	0.2647	1
Fatty acid biosynthesis	ko00061	9	10	0.2677	1
SNARE interactions in vesicular transport	ko04130	31	38	0.2771	1
Pentose phosphate pathway	ko00030	27	33	0.2907	1
Selenocompound metabolism	ko00450	16	19	0.2973	1
Glycosaminoglycan degradation	ko00531	16	19	0.2973	1
Phenylalanine metabolism	ko00360	16	19	0.2973	1
Vascular smooth muscle contraction	ko04270	101	129	0.3113	1
Fatty acid metabolism	ko00071	40	50	0.3186	1
Salmonella infection	ko05132	80	102	0.3298	1
Flagellar assembly	ko02040	4	4	0.334	1
Phototransduction	ko04744	22	27	0.3426	1
Protein digestion and absorption	ko04974	56	71	0.3427	1
Glycerolipid metabolism	ko00561	42	53	0.3575	1
Folate biosynthesis	ko00790	18	22	0.3642	1
Carbon fixation in photosynthetic organisms	ko00710	18	22	0.3642	1
Fanconi anemia pathway	ko03460	35	44	0.3655	1
Meiosis - yeast	ko04113	48	61	0.3764	1
Butanoate metabolism	ko00650	31	39	0.3862	1
mTOR signaling pathway	ko04150	41	52	0.3863	1
Tropane, piperidine and pyridine alkaloid biosynthesis	ko00960	7	8	0.3931	1
Circadian rhythm - fly	ko04711	7	8	0.3931	1
Glycosaminoglycan biosynthesis - chondroitin sulfate	ko00532	20	25	0.4243	1
Maturity onset diabetes of the young	ko04950	20	25	0.4243	1
Glycerophospholipid metabolism	ko00564	69	89	0.4253	1
Cell cycle - Caulobacter	ko04112	3	3	0.4394	1
Circadian rhythm - plant	ko04712	3	3	0.4394	1
Peptidoglycan biosynthesis	ko00550	3	3	0.4394	1
Biosynthesis of ansamycins	ko01051	3	3	0.4394	1
Renin-angiotensin system	ko04614	13	16	0.4426	1
Pancreatic secretion	ko04972	84	109	0.4508	1
Cytosolic DNA-sensing pathway	ko04623	42	54	0.4542	1
Lysine degradation	ko00310	42	54	0.4542	1
Bisphenol degradation	ko00363	6	7	0.4708	1
Thiamine metabolism	ko00730	6	7	0.4708	1
alpha-Linolenic acid metabolism	ko00592	22	28	0.478	1
Fatty acid elongation	ko00062	22	28	0.478	1
Nicotinate and nicotinamide metabolism	ko00760	22	28	0.478	1
Homologous recombination	ko03440	28	36	0.4934	1
Ubiquinone and other terpenoid-quinone biosynthesis	ko00130	12	15	0.4987	1
Herpes simplex infection	ko05168	129	169	0.5051	1
Various types of N-glycan biosynthesis	ko00513	15	19	0.5074	1
RNA transport	ko03013	56	73	0.5094	1
Nucleotide excision repair	ko03420	37	48	0.5108	1
Carbohydrate digestion and absorption	ko04973	37	48	0.5108	1
Cell cycle - yeast	ko04111	59	77	0.5136	1
Circadian rhythm - mammal	ko04710	18	23	0.5146	1
Terpenoid backbone biosynthesis	ko00900	21	27	0.5208	1
beta-Alanine metabolism	ko00410	27	35	0.5311	1
Lipoic acid metabolism	ko00785	8	10	0.5566	1
Toluene degradation	ko00623	5	6	0.5584	1
Naphthalene degradation	ko00626	14	18	0.5597	1
Sulfur metabolism	ko00920	17	22	0.5621	1
Porphyrin and chlorophyll metabolism	ko00860	35	46	0.5764	1
Glucosinolate biosynthesis	ko00966	2	2	0.578	1
Nitrotoluene degradation	ko00633	2	2	0.578	1
Sesquiterpenoid and triterpenoid biosynthesis	ko00909	2	2	0.578	1
Novobiocin biosynthesis	ko00401	2	2	0.578	1
Linoleic acid metabolism	ko00591	22	29	0.608	1
Fructose and mannose metabolism	ko00051	40	53	0.6112	1
Valine, leucine and isoleucine degradation	ko00280	40	53	0.6112	1
Two-component system	ko02020	36	48	0.6415	1
Aminoacyl-tRNA biosynthesis	ko00970	36	48	0.6415	1
Ether lipid metabolism	ko00565	27	36	0.6443	1
Biosynthesis of unsaturated fatty acids	ko01040	24	32	0.6462	1
Ascorbate and aldarate metabolism	ko00053	21	28	0.649	1
Other glycan degradation	ko00511	18	24	0.6529	1
D-Glutamine and D-glutamate metabolism	ko00471	4	5	0.6545	1
Propanoate metabolism	ko00640	35	47	0.6724	1
Pentose and glucuronate interconversions	ko00040	29	39	0.6768	1
Phototransduction - fly	ko04745	20	27	0.6894	1
Glyoxylate and dicarboxylate metabolism	ko00630	20	27	0.6894	1
Pathogenic Escherichia coli infection	ko05130	82	110	0.6896	1
Tyrosine metabolism	ko00350	43	58	0.696	1
Chlorocyclohexane and chlorobenzene degradation	ko00361	6	8	0.704	1
Basal transcription factors	ko03022	31	42	0.7059	1
DNA replication	ko03030	31	42	0.7059	1
Carbon fixation pathways in prokaryotes	ko00720	14	19	0.7062	1
Staphylococcus aureus infection	ko05150	60	81	0.7126	1
Valine, leucine and isoleucine biosynthesis	ko00290	8	11	0.7413	1
Fat digestion and absorption	ko04975	24	33	0.7485	1
Butirosin and neomycin biosynthesis	ko00524	3	4	0.7555	1
Polyketide sugar unit biosynthesis	ko00523	3	4	0.7555	1
Lysine biosynthesis	ko00300	3	4	0.7555	1
Mismatch repair	ko03430	21	29	0.7565	1
Neuroactive ligand-receptor interaction	ko04080	186	250	0.7575	1
D-Arginine and D-ornithine metabolism	ko00472	1	1	0.7603	1
Fluorobenzoate degradation	ko00364	1	1	0.7603	1
Zeatin biosynthesis	ko00908	1	1	0.7603	1
Penicillin and cephalosporin biosynthesis	ko00311	1	1	0.7603	1
Dioxin degradation	ko00621	1	1	0.7603	1
Base excision repair	ko03410	29	40	0.766	1
Sphingolipid metabolism	ko00600	31	43	0.7875	1
One carbon pool by folate	ko00670	28	39	0.7941	1
Spliceosome	ko03040	93	127	0.8043	1
Geraniol degradation	ko00281	4	6	0.8466	1
Ribosome biogenesis in eukaryotes	ko03008	18	26	0.8516	1
Phenylpropanoid biosynthesis	ko00940	2	3	0.8552	1
Tryptophan metabolism	ko00380	29	42	0.891	1
Chloroalkane and chloroalkene degradation	ko00625	14	21	0.8934	1
Synthesis and degradation of ketone bodies	ko00072	7	11	0.9014	1
Bacterial secretion system	ko03070	3	5	0.9071	1
Steroid hormone biosynthesis	ko00140	43	63	0.9417	1
Betalain biosynthesis	ko00965	1	2	0.9426	1
Huntington's disease	ko05016	139	195	0.9498	1
Metabolism of xenobiotics by cytochrome P450	ko00980	60	87	0.9504	1
Proteasome	ko03050	32	48	0.9508	1
Riboflavin metabolism	ko00740	11	18	0.9548	1
Phosphotransferase system (PTS)	ko02060	2	4	0.9549	1
Biotin metabolism	ko00780	2	4	0.9549	1
Styrene degradation	ko00643	2	4	0.9549	1
Vitamin digestion and absorption	ko04977	3	6	0.9676	1
C5-Branched dibasic acid metabolism	ko00660	3	6	0.9676	1
Bacterial chemotaxis	ko02030	3	6	0.9676	1
Alzheimer's disease	ko05010	123	175	0.9688	1
Aminobenzoate degradation	ko00627	19	31	0.9796	1
Benzoate degradation	ko00362	7	13	0.9808	1
Primary bile acid biosynthesis	ko00120	16	27	0.9846	1
Phosphonate and phosphinate metabolism	ko00440	1	3	0.9862	1
Arachidonic acid metabolism	ko00590	43	69	0.9965	1
Cardiac muscle contraction	ko04260	60	95	0.9984	1
Ethylbenzene degradation	ko00642	2	7	0.999	1
Limonene and pinene degradation	ko00903	11	23	0.9992	1
Alcoholism	ko05034	116	182	0.9999	1
Oxidative phosphorylation	ko00190	92	147	0.9999	1
Systemic lupus erythematosus	ko05322	72	140	1	1
Parkinson's disease	ko05012	84	137	1	1
Olfactory transduction	ko04740	47	391	1	1
Ribosome	ko03010	55	116	1	1
Taste transduction	ko04742	24	56	1	1
a - The number of identified genes related to corresponding KEGG pathway in current study
b - The total number of genes related to corresponding KEGG pathway in database
