# Supplementary material for: Deep Sequencing of RNA from Three Different Extracellular Vesicle (EV) Subtypes Released from the Human LIM1863 Colon Cancer Cell Line Uncovers Distinct Mirna-Enrichment Signatures
Source: PLoS One. 2014 Oct 17;9(10):e110314. doi: 10.1371/journal.pone.0110314 (PMC4201526; doi:10.1371/journal.pone.0110314)
Supplement: Table S6 — miRNAs from LIM1863-derived EVs and possible functional roles as oncogenes/tumour suppressors. (XLSX) [file pone.0110314.s008.xlsx]

## Sheet: Sheet1
Supplementary Table S6. miRNAs from LIM1863-derived EVs and possible functional roles as oncogenes/tumour suppressors
Expressiona	Enrichment (log2 ratio >1)b	miRNA ID	Functionc	Cancer	Target gene(s)	Reference (PMID number)
2528.9402 ~ 3219.3675		miR-103	OG	colorectal cancer	DAPK and KLF4	22593189
813.1313 ~ 2272.5915	A33-Exos	miR-107	OG
46.5648 ~ 108.3822, *	sMV	miR-106b	OG	colorectal cancer	TGFBR2, SMAD2, and BMP family genes	22452939
2856.7815 ~ 3617.9106		miR-25	OG
1466.7981 ~ 2065.1499		miR-93	OG
7.8624~24.5145	CL	miR-135b	OG	colorectal cancer, Osteosarcoma, anaplastic large cell lymphoma	APC, FOXO1	18632633, 21789031, 22042699
441.2171 ~ 1075.7757	CL	miR-150	OG	Osteosarcoma, gastric cancer	EGR2, P2X7	21789031, 20067763, 18682393
121.1049 ~ 207.2514		miR-155	OG	breast cancer, colon cancer , lung cancer	AT1R	17028598, 16989803
395.2132 ~ 653.246		miR-17	OG	colorectal cancer	E2F1, PTEN, TGFBR2, SMAD2, and BMP family genes	22452939, 17028598
16.0295 ~ 36.2885	sMVs, CL	miR-18a	OG
585.4991 ~ 2550.6392	A33-Exos	miR-19a	OG
2093.9404 ~ 11230.3334	A33-Exos	miR-19b	OG
214.5392 ~ 405.8193		miR-20a	OG
23290.6441 ~ 38318.8296		miR-92a	OG
8964.0805 ~ 24290.4633	EpCAM-Exos, sMVs	miR-21	OG	Breast, colon, glioblastoma, lung, pancreas, stomach and prostate		16024602, 16461460, 17028598
579.1333 ~ 2624.3261	A33-Exos, EpCAM-Exos	miR-221	OG	prostate cancer		20539944
344.0377 ~ 793.0636	A33-Exos, EpCAM-Exos, CL	miR-222	OG
91.4242 ~ 330.5854	A33-Exos, EpCAM-Exos	miR-23a	OG	colorectal cancer	MTSS1	22628407
223.7937 ~ 532.6301	A33-Exos	miR-24	OG	liver cancer	HNF4α	22172719
3675.4461 ~ 7841.7407	sMVs, CL	miR-26a	OG	T-cell leukemia		21857153
287.8038 ~ 687.3177	A33-Exos	miR-27a	OG	colorectal cancer	FBXW7	22628407
4001.4675 ~ 9392.7932	A33-Exos	miR-378a	OG	lung, breast, colorectal, hematologic, prostate	Sufu and Fus-1	18077375, 16192569
140.6322 ~ 569.0773	A33-Exos	miR-378c	OG
5.9906 ~ 30.1086	A33-Exos	miR-378d	OG
206.6469 ~ 398.604	A33-Exos, CL	miR-423	OG	hepatocellular carcinoma	p21Cip1/Waf1	21890460
603.4826 ~ 1241.9502	A33-Exos	miR-532	OG	Cutaneous Melanoma	RUNX3	19336521
4.3493 ~ 11.7631	A33-Exos, EpCAM-Exos, CL	miR-574	OG	colorectal cancer	Qki6/7	22490519
20.3177 ~ 48.5761	A33-Exos	miR-629	OG	lung cancer, liver cancer	NBS1, HNF4α	22114071, 22172719
8.0836 ~ 43.944	A33-Exos	miR-652	OG	Osteosarcoma		21789031
1466.7981 ~ 2065.1499		miR-93	OG	lung cancer	FUS1	19671678
5.1841 ~ 8.7385		miR-197	OG
45.7724 ~ 1310.5153	EpCAM-Exos, sMVs, CL	miR-98	OG
1407.3648 ~ 6908.5923	EpCAM-Exos, sMVs, CL	let-7a	TS	Breast, cervix, lung, ovary and urothelial	RAS, MYC,	16989803, 17028598
185.001 ~ 344.9083		let-7b	TS
2.7427 ~ 11.774	EpCAM-Exos, sMVs, CL	let-7c	TS
286.5195 ~ 918.6983	EpCAM-Exos, CL	let-7d	TS
3.6569 ~ 13.6335	EpCAM-Exos, sMVs, CL	let-7e	TS
1585.4567 ~ 23990.1851	EpCAM-Exos, sMVs, CL	let-7f	TS
467.7807 ~ 1712.9443	EpCAM-Exos, sMVs, CL	let-7g	TS
339.8496 ~ 2773.4419	EpCAM-Exos, sMVs, CL	let-7i	TS
360.5721 ~ 705.3411		miR-101	TS	prostate tumors	EZH2	19008416
7.6004 ~ 10.7171		miR-126	TS	breast cancer		18185580
95.6893 ~ 195.856	EpCAM-Exos, CL	miR-126*	TS	prostate cancer		18193184
72.9951 ~ 185.3448	A33-Exos	miR-140	TS	colon cancer	HDAC4	19734943
8260.3677 ~ 14769.2076		miR-141	TS	renal cell carcinoma, gastric cancer, breast cancer	ZEB1, ZEB2, FGFR2	18925646, 18411277, 19363643
939.3873 ~ 1569.692		miR-200a	TS
2223.8326 ~ 4308.9175		miR-200b	TS
477.9693 ~ 1430.0954	A33-Exos, EpCAM-Exos	miR-200c	TS
3.6604 ~ 7.8014	A33-Exos	miR-143	TS	breast, colorectal and myelodysplastic syndrome		14573789, 14973191
107.9542 ~ 234.1815	A33-Exos, EpCAM-Exos	miR-146a	TS	prostate cancer	ROCK1	18174313
56.4994 ~ 178.0847	sMVs, CL	miR-15a	TS	prostate cancer	BCL2, cyclin D1, and WNT3A	19239879, 16989803
3539.1822 ~ 6901.6399		miR-16a	TS
728.6246 ~ 1717.8371	A33-Exos, sMVs	miR-203	TS	liver cancer, prostate cancer	ABCE1 , CDK6, CKAP2, LASP1, BIRC5, WASF1, ASAP1 and RUNX2	19843643, 21368580,
581.0112 ~ 898.9923		miR-29	TS	Cervical Cancer, colorectal cancer, breast cancer	p58α, CDC42	19079265
9.2032 ~ 42.439	EpCAM-Exos, sMVs, CL	miR-29b	TS
726.6485 ~ 3801.6707	A33-Exos, EpCAM-Exos	miR-320a	TS	colon cancer, cholangiocarcinoma, leukemia	PTEN, Mcl-1 and Bcl-2, CD71	18676867, 19135902
246.1555 ~ 2227.9162	A33-Exos, EpCAM-Exos	miR-320b	TS
11.5646 ~ 609.1206	A33-Exos, EpCAM-Exos	miR-320c	TS
7.7982 ~ 547.9891	A33-Exos, EpCAM-Exos	miR-320d	TS
1.8894 ~ 9.2835	EpCAM-Exos, sMVs, CL	miR-330	TS			20539944
22.5457 ~ 31.3268		miR-335	TS	breast cancer	the progenitor cell transcription factor SOX4 and extracellular matrix component tenascin C	18185580
3.1084 ~ 12.2133	sMVs, CL	miR-34a	TS	prostate cancer	E2F1	19597470
9.0713 ~ 18.5284	A33-Exos	miR-365a	TS	colon cancer	Cyclin D1, BCL2	22072615
9.0713 ~ 18.5284	A33-Exos	miR-365b	TS
1.061 ~ 10.3242	sMVs	miR-451a	TS	lung cancer		23225545
1075.1948 ~ 3040.2925	EpCAM-Exos	miR-577	TS	esophageal squamous cell carcinoma	TSGA10	24294352
287.1622 ~ 881.4391	A33-Exos	miR-584	TS	renal cell carcinoma	ROCK1	21119662
a - miRNA expression level (TPM) in current study
b - Enrichment of miRNA with respect to each cell (CL) or EV dataset
c - OG=Oncogene, TS=Tumour Suppressor

## Sheet: Sheet2
46.5648 ~ 108.3822, *		miR-106b	Oncogenic miRNAs	colorectal cancer,	TGFBR2, SMAD2, and BMP family genes	22452939,
